# Supplementary material for: DSResSol: A Sequence-Based Solubility Predictor Created with Dilated Squeeze Excitation Residual Networks
Source: Int J Mol Sci. 2021 Dec 17;22(24):13555. doi: 10.3390/ijms222413555 (PMC8704505; doi:10.3390/ijms222413555)
Supplement: Supplementary file 1 [file ijms-22-13555-s001.zip]

Archive with 1 entries (1 files):
- ijms-1463816-supplementary.pdf
